# Supplementary material for: Biological and Genomic Characteristics of MaMV-DH01, a Novel Freshwater Myoviridae Cyanophage Strain
Source: Microbiol Spectr. 2023 Jan 5;11(1):e02888-22. doi: 10.1128/spectrum.02888-22 (PMC9927357; doi:10.1128/spectrum.02888-22)
Supplement: Supplemental file 2 — Tables S1 to S8. Download spectrum.02888-22-s0002.xlsx, XLSX file, 0.05 MB [file spectrum.02888-22-s0002.xlsx]

## Sheet: Supplemental table. S1
The terminase large subunit (terL) and capsid sequences used for phylogenetic analysis.
Cyanophage	NCBI accession no. of terL	NCBI accession no. of capsid
strain
MaMV-DH01	AGR48682.1	AGR48652.1
Ma-LMM01	YP_851132.1	YP_851100.1
PhiMa05	AYJ74838.1	-
S-CRM01	AEC53015.1	AEC52991.1
phage A1	AND75577.1	AND75579.1
phage N1	AND75488.1	AND75491.1
S-EIV1	AHV82220.1	-
WMP3	ABQ12457.1	ABQ12472.1
S-LBS1	ATS93221.1	ATS93177.1
Mic1	QDB71407.1	QDB71409.1
PaV-LD	ADZ31560.1	ADZ31580.1
vB_AphaS-CL131	ATW59368.1	ATW59308.1
PA-SR01	QIW88577.1	QIW88464.1
S-SSM7	YP_004324206.1	YP_004324201.1
S-SSM4	AGG54144.1	AGG54151.1
P-SSM5	AGN12460.1	AGN12453.1
P-RSM6	AGH56907.1.1	AGH56899.1
MinS1	UIU47079.1	-
Mae-Yong924-1	QXN68083.1	QXN68074.1
P-RSM1	AGH26402.1	AGH26499.1
Syn1	ADO99298.1	ADO99225.1
Syn5	ABP87967.1	ABP87946.1

## Sheet: Supplemental table. S2
Cyanosiphoviruses used in comparative genomics analysis
Isolation environments	Cyanophage	Cyanophage	Host species	Genome size (bp)	Number of ORFs	G+C%	NCBI accession no.
Freshwater	Myoviridae	MaMV-DC	Microcystis sp.	169223	170	46	KF356199
		Ma-LMM01	Microcystis sp.	162109	184	45	NC_008562.1
		PhiMa05	Microcystis sp.	273876	254	54.2	MW495066.1.
		S-CRM01	Synechococcus sp.	178563	294	39.7	HQ615693
		phage A1	Nostoc sp.	68304	96	38.3	KU234533
		phage N1	Nostoc sp.	64960	89	35.4	KU234532
	Podoviridae	S-EIV1	Synechococcus	79178	130	46.2	KJ410740
		WMP3	Phormidium	43249	41	46.5	EF537008.1
	Siphoviridae	S-LBS1	Synechococcus sp.	34641	52	60.2	MG271909.1
		MinS1	Microcystis sp.	49966	75	-	MZ923504
		Mic1	Microcystis sp.	92627	98	35	MN013189
	Unassigned	PaV-LD	Planktothrix sp.	95299	142	41.5	HQ683709
		vB_AphaS-CL131	Aphanizomenon sp.	112793	147	39.7	MG209611
		Mae-Yong924-1	Microcystis sp.	40325	59	48.32	MZ447863
		PA-SR01	Pseudanabaena sp.	137012	166	39.5	MT234670.
Marine	Myoviridae	S-SSM7	Synechococcus sp.	232.88	324	39.1	GU071098.1
		S-SSM4	Synechococcus sp.	182.8	223	39.4	HQ316583.1
		P-SSM5	Prochlorococcus sp.	252.01	331	35.5	HQ632825.1
		P-RSM6	Prochlorococcus sp.	192.5	224	39.3	HQ634193.1
		P-RSM1	Prochlorococcus sp.	177.21	215	40.2	HQ634175.1
		Syn1	Synechococcus sp.	191.2	240	40.6	GU071105.1
		Syn5	Synechococcus sp.	46.21	61	55	EF372997.1

## Sheet: Supplemental table. S3
Primers used in this study
ORF37-F	CGTATTGAAGGTATTTGTGGGTGC
ORF37-R	ATCCAGGTGATAACTCAAGCGTAG
ORF41-F	AATAAAAGAAAGATTCCCCTCGTC
ORF41-R	AACTTGCGGGGTTAAAACACTT
ORF53-55-F	ATACCACGAAGCACTAGATAACACC
ORF53-55-R	AGCAGAAACCCAAATCGTGAG
ORF56-57-F	TAGGCTAATTGTCTAGTTATTTCTCCC
ORF56-57-R	TTCTAATGTATCTAATTCCTAGAGTGGG
ORF59-F	CAGTATAAAACAGCAAAGCACGAC
ORF59-R	CCGCTCCTACTACTACTATCCGAC
ORF63-F	ATTGCCACGATGATAATTTCGAT
ORF63-R	TCCTTAGCGAGAACGTACTGGTAG
ORF67-68-F	ACGCATAGTTTGACGGTGTTGA
ORF67-68-R	CTCCTCTAACCAATCGGCTATCA
ORF84-F	ATGGTGACTATCCAGGTTAATGTGA
ORF84-R	AGAGTAAATGGGATGCCTATGCTAC
ORF88-90-F	TTCCCGATTTACAATTAACTCCTC
ORF88-90-R	TGAAGGTAAGTTTGATACGGACAC
ORF126-F	CAAAAATGAAACGCATCAACCT
ORF126-R	GTCTTCTTGCCACTATTGGAACAG
ORF157-159-F	TCACCCAACAGGAGTAACACCA
ORF157-159-R	GTCATGGTGTCACTTCGGTTTG
ORF168-F	ATTGTATTTTGTTTATGGTCTTGGAA
ORF168-R	CCATGCTTTCATAATAGTAACGATG
ORF181-F	GCTTGATTGCTTCATCGGTG
ORF181-R	GCGACGAGGTATTCTGCTGG
ORF187-188-F	AGTGAAGCTCTTCTTCTTAGCCATAGT
ORF187-188-R	ACATAAAACATATTGTGACTCCGATTA
ORF201-F	AACTATCTGTCTCAATCGTCTCCAA
ORF201-R	TCCTTCTGGTTTTCGCTCTGTAG
qRT-pcr-ORF37-F	ATTCGTATTGAAGGTATTTGTGGGT
qRT-pcr-ORF37-R	CTGTTCCATTGATGCAATCCAG
qRT-pcr-ORF84-F	CACTACAAGCAGCAGGCGTCTA
qRT-pcr-ORF84-R	TCTACCTTAATTGTGTCGGGACCTA
qRT-pcr-ORF90-F	GATAGTCCCACCCAAAGAGTCG
qRT-pcr-ORF90-R	TAAAAGGCCGTTTTCGTAGGTT
qRT-pcr-ORF126-F	GAAAGCGAGACAAGGCGAAA
qRT-pcr-ORF126-R	TCTCCACATCCGTGATAGTTCTG
qRT-pcr-ORF181-F	AGAAACTGACGGGACTGAATATCAA
qRT-pcr-ORF181-R	AGCACCTTTTAGGGATTCTCTTACA
qRT-pcr-ORF201-F	CAAAAAACCCCAAGATTACCCC
qRT-pcr-ORF201-R	CAAGTCAGCTATTTCTAGATCGAGTTC

## Sheet: Supplemental table. S4
SRA accession numbers of metagenomics data used for metagenome mapping
Source	Database size (Gb)	Accession no.	Marine or freshwater
New Zealand: Raoul Island	14.6	SRR10063241	Freshwater
China: Qinghai Lake	11	SRR10492802	Freshwater
China: Zhejiang	11.9	SRR11414075	Freshwater
Austria: Lower Austria	10.8	SRR11678154	Freshwater
USA: Lake Mendota, Madison WI	22.5	SRR12261226	Freshwater
China: Taihu	6.6	SRR12678599	Freshwater
Iceland: East Skaftarkatlar	7	SRR1964821	Freshwater
USA: Cheney Reservoir, Kansas	6.2	SRR2962415	Freshwater
Antarctica: Ace Lake	5.4	SRR7528417	Freshwater
USA: Lake Lanier	7.5	SRR8075936	Freshwater
Canada: Sakinaw Lake, British Columbia	13.8	SRR8437287	Freshwater
USA: Lake Seminole	5.1	SRR8075987	Freshwater
China: Namucuo Lake, Tibet	125.4	SRR8550535	Freshwater
Baltic Sea	42.66	SRR7254007	Marine
Gulf of Mexico	8.3	SRR11048275	Marine
Pacific Ocean surface	60.14	ERR3256932	Marine
Papua New Guinea	8.96	SRR5644412	Marine
Patagonia	14.78	SRR5145173	Marine
Note：the above metagenomics data are from the NCBI database

## Sheet: Supplemental table. S5
Characterization of predicted ORFs within the MaMV-DH01 genome
					Homologue to Microcystis phage MaMV-DC			Homologue to Microcystis phage Ma-LMM01
ORF	Nucleotide position	Query length	Predicted protein	Function	%Id	Accession no.	AA	%Id	Accession no.	AA
1L	9-2414	801	rIIA-like protein	Other funtion	0.9328	YP_009217685.1	797	0.9426	YP_851015.1	802
2L	2464-3501	348	ribonucleoside-diphosphate reductase beta subunit	Nucleotide metabolism	0.9943	YP_009217686.1	348	0.9914	YP_851016.1	348
3L	3515-4309	264	-	Unknown function	1	YP_009217687.1	264	0.9886	YP_851017.1	264
4L	4309-4869	186	-	Unknown function	0.9677	YP_009217688.1	321	0.9677	YP_851018.1	321
5L	4914-5111	65	phycobilisome degradation protein NblA	Auxiliary metabolism	0.9538	YP_009217689.1	65	0.9385	YP_851019.1	79
6L	5128-7356	742	ribonucleoside-diphosphate reductase alpha subunit	Nucleotide metabolism	0.9873	YP_009217690.1	730	0.988	YP_851020.1	742
7L	7361-7795	144	-	Unknown function	94.44	YP_009217691.1	145	0.9306	YP_851021.1	144
8L	7792-8856	354	RecA recombinase	DNA replication and packing	0.9972	YP_009217692.1	354	0.9944	YP_851022.1	354
9L	8940-9428	162	prophage antirepressor	Other funtion	0.9568	YP_009217693.1	162	0.9568	YP_851023.1	162
10L	9537-10055	172	-	Unknown function	0.8776	YP_009217694.1	173	0.9075	YP_851024.1	173
11L	10261-11028	255	-	Unknown function	0.6325	YP_009217716.1	300	-	-	-
12L	11184-11585	133	-	Unknown function	0.981	YP_009217695.1	133	0.9714	YP_851027.1	145
13L	11593-13617	674	-	Unknown function	0.9763	YP_009217696.1	672	0.9793	YP_851028.1	696
14L	13643-13810	55	-	Unknown function	-	-	-	-	-	-
15L	13865-15289	474	-	Unknown function	0.9641	YP_009217697.1	489	-	-	--
16L	16075-16332	85	-	Unknown function	0.9412	YP_009217699.1	85
17L	16465-17043	192	-	Unknown function	0.9844	YP_009217700.1	192	0.9438	YP_851030.1	180
18L	17040-17399	119	-	Unknown function	0.9916	YP_009217701.1	119	0.9748	YP_851031.1	119
19L	17404-17610	68	-	Unknown function	1	YP_009217702.1	68	-	-	-
20R	17704-18594	296	-	Unknown function	0.9392	YP_009217703.1	295	0.9536	YP_851033.1	336
21L	18591-20066	491	putative thymidylate synthase	Nucleotide metabolism	0.9822	YP_009217704.1	450	0.9715	YP_851034.1	491
22R	20124-20852	242	-	Unknown function	0.9917	YP_009217705.1	242	0.9667	YP_851035.1	242
23L	20838-21002	54		Unknown function	0.963	YP_009217706.1	54	0.8704	YP_851036.1	54
24L	21211-21501	96		Unknown function	0.7377	YP_009217707.1	138	0.6721	YP_851037.1	126
25L	21542-21757	71	prophage antirepressor	Other funtion	-	-	-	0.8873	YP_851038.1	270
26L	21860-22945	361	metallophosphoesterase	Other funtion	0.9972	YP_009217708.1	406	0.9695	YP_851039.1	406
27L	23230-23559	109	-	Unknown function	-	-	-	0.9828	YP_851040.1	67
28L	23556-24050	164	-	Unknown function	0.9939	YP_009217709.1	164	0.9939	YP_851042.1	164
29L	24040-24630	196	-	Unknown function	0.9694	YP_009217710.1	193	0.9745	YP_851043.1	196
30L	24617-26089	490	-	Unknown function	0.9816	YP_009217711.1	490	0.9755	YP_851044.1	506
31R	26245-26481	78	-	Unknown function				0.9831	YP_851047.1	59
32L	26669-27001	110	-	Unknown function	-	-	-	0.9727	YP_851049.1	110
33L	26991-27674	227	-	Unknown function	0.978	YP_009217713.1	227	0.9692	YP_851050.1	227
34L	27790-28035	81	-	Unknown function	0.9211	YP_009217716.1	300	-	-	-
35L	28081-28377	98	-	Unknown function	0.961	YP_009217717.1	77	-	-	-
36L	28555-29001	148	XRE-family like protein	Other funtion	0.631	YP_009217718.1	101	-	-	-
37L	29054-29275	73	-	Unknown function	-	-	-	-	--
38L	29441-29587	48	-	Unknown function	-	-	-	-	--
39L	30049-30441	130	-	Unknown function	0.8846	YP_009217721.1	130	-	-	-
40L	30861-31268	135	-	Unknown function	0.7868	YP_009217723.1	136	--	-	-
41L	31287-31844	185	-	Unknown function	0.6461	YP_009217724.1	245	0.7086	YP_851051.1	246
42L	31911-32567	218	-	Unknown function	0.5792	YP_009217724.1	245	0.6196	YP_851051.1	246
43L	32635-33372	245	serine/threonine protein kinase	Other funtion	0.849	YP_009217724.1	245	0.8252	YP_851051.1	246
44R	33530-33997	155	-	Unknown function	95.33	YP_009217725.1	156	0.94	YP_851053.1	156
45R	34001-34573	190	-	Unknown function	1	YP_009217726.1	190	0.8601	YP_851054.1	143
46R	34567-34794	75	-	Unknown function	1	YP_009217727.1	75
47L	34843-35109	88	-	Unknown function
48R	35122-35874	250	-	Unknown function	0.952	YP_009217729.1	250	0.832	YP_851055.1	255
49R	35879-36367	162	-	Unknown function	0.9444	YP_009217730.1	162	0.9259	YP_851056.1	162
50R	36450-36647	65	-	Unknown function	0.9538	YP_009217731.1	65	0.9538	YP_851057.1	65
51R	36754-36996	80	-	Unknown function				0.975	YP_851058.1	80
52R	37100-38041	313	-	Unknown function	0.9712	YP_009217732.1	313	0.9744	YP_851059.1	313
53R	38032-38136	34	-	Unknown function	-	-	-	-	-	-
54R	38195-38386	63	-	Unknown function	-	-	-	-	-	-
55L	38413-38607	64	-	Unknown function	-	-	-	0.8197	YP_851060.1	71
56L	38666-39853	395	transposase	Other funtion	-	-	-	-	-	-
57L	39857-40033	58	-	Unknown function	-	-	-	-	-	-
58L	40450-40593	47	-	Unknown function	0.9574	YP_009217733.1	73	-	-	-
59R	41792-43000	402	transposase	Other funtion	-	-	-	-	-	-
60L	42994-43257	87	-	Unknown function	0.9054	YP_009217734.1	98	0.9589	YP_851062.1	92
61L	43817-44011	64	-	Unknown function	1	YP_009217735.1	68	0.5643	YP_851062.1	92
62R	44629-44715	28	-	Unknown function	-	-	-	-	-	-
63R	44890-45033	47	-	Unknown function	-	-	-	-	-	-
64R	45074-45700	208	-	Unknown function	0.9856	YP_009217736.1	227	0.9557	YP_851065.1	227
65L	45708-45938	76	-	Unknown function	0.9737	YP_009217737.1	76	0.9474	YP_851066.1	76
66L	45931-46338	135	-	Unknown function	0.9266	YP_009217738.1	109	0.9333	YP_851067.1	135
67L	46432-46959	175	-	Unknown function	0.5674	YP_009217739.1	175	0.9375	YP_851068.1	176
68L	47008-47184	58	-	Unknown function	0.9107	YP_009217740.1	58	0.8966	YP_851069.1	58
69L	47177-47428	83	-	Unknown function	0.9634	YP_009217741.1	83	0.8434	YP_851070.1	83
70L	47515-48558	347	-	Unknown function	0.922	YP_009217742.1	348	0.8873	YP_851071.1	348
71L	48562-48777	71	-	Unknown function	0.7778	YP_009217743.1	98	0.7619	YP_851072.1	80
72L	48803-49390	195	-	Unknown function	0.7544	YP_009217744.1	195	0.7661	YP_851073.1	198
73L	49614-49973	119	-	Unknown function	0.8584	YP_009217745.1	114	0.8487	YP_851074.1	134
74L	50210-50674	154	-	Unknown function	0.9785	YP_009217746.1	124	0.9221	YP_851075.1	154
75L	50667-51467	266	-	Unknown function	0.9925	YP_009217747.1	266	0.8835	YP_851076.1	276
76L	51555-52211	218	-	Unknown function	0.9589	YP_009217748.1	219	0.9589	YP_851077.1	219
77L	52586-57610	1674	-	Unknown function	0.9282	YP_009217749.1	1677	0.9252	YP_851078.1	1673
78L	57671-58417	248	-	Unknown function	0.8947	YP_009217750.1	247	0.9123	YP_851079.1	259
79L	58807-58956	49	-	Unknown function	-	-	-	-	-	-
80L	59014-59883	289	-	Unknown function	0.9714	YP_009217751.1	280	-	-	-
81L	59919-60068	49	-	Unknown function	-	-	-	-	-	-
82L	60252-60392	46	-	Unknown function	-	-	-	-	-	-
83L	60456-62543	695	-	Unknown function	0.9812	YP_009217752.1	697	-	-	-
84L	62832-63584	250	-	Unknown function	-	-	-	-	-	-
85L	63794-64309	171	-	Unknown function	0.8187	YP_009217753.1	171	0.8129	YP_851080.1	171
86L	64569-64919	116	conserved hypothetical protein	Unknown function	-	-	-
87L	64963-65301	112	-	Unknown function	0.9464	YP_009217754.1	134	0.8571	YP_851081.1	134
88L	65588-65725	45	-	Unknown function	-	-	-
89R	66031-66177	48	-	Unknown function	0.4545	YP_009217755.1	251	0.8409	YP_851082.1	213
90L	66311-68320	669	DNA ligase	DNA replication and packing	-	-	--
91R	68630-69385	251	chitinase	Virus-host interaction	0.988	YP_009217755.1	251	0.9522	YP_851083.1	251
92R	69427-69792	121	-	Unknown function	1	YP_009217756.1	136	0.9339	YP_851084.1	145
93R	69847-70815	322	-	Unknown function	0.4939	YP_009217757.1	311	0.5989	YP_851085.1	172
94L	70887-71600	237	-	Unknown function	0.9958	YP_009217758.1	237	0.9622	YP_851086.1	239
95R	71649-71993	114	-	Unknown function	0.9649	YP_009217759.1	121	0.9123	YP_851087.1	120
96R	71965-72243	92	-	Unknown function	1	YP_009217760.1	93	0.9565	YP_851088.1	93
97R	72254-72421	55	-	Unknown function	1	YP_009217761.1	85	0.9818	YP_851089.1	55
98R	72421-73323	300	-	Unknown function	0.9417	YP_009217762.1	309	0.96	YP_851090.1	300
99R	73311-73559	82	-	Unknown function	1	YP_009217763.1	82	0.9383	YP_851091.1	82
100R	73556-73810	84	-	Unknown function	0.9881	YP_009217764.1	84	0.8736	YP_851092.1	87
101R	73804-74079	91	-	Unknown function	0.989	YP_009217765.1	91	0.967	YP_851093.1	91
102L	74063-84751	3562	-	Unknown function	0.9944	YP_009217766.1	3560	0.9854	YP_851094.1	3562
103R	84808-85170	120	-	Unknown function	0.9917	YP_009217767.1	120	0.9667	YP_851095.1	120
104R	85353-85601	82	-	Unknown function	-	-	-	0.9878	YP_851096.1	82
105R	85598-86938	446	-	Unknown function	0.9977	YP_009217768.1	444	0.9955	YP_851097.1	446
106L	86931-87329	132	-	Unknown function	1	YP_009217769.1	132	0.9912	YP_851098.1	140
107R	87391-88743	450	-	Unknown function	0.9956	YP_009217770.1	450	0.9844	YP_851099.1	450
108R	88770-90083	437	capsid protein	Structural protein	0.9886	YP_009217771.1	437	0.9771	YP_851100.1	437
109R	90112-91218	368	-	Unknown function	0.9864	YP_009217772.1	368	0.9864	YP_851101.1	368
110R	91312-91944	210	-	Unknown function	0.9905	YP_009217773.1	210	0.9952	YP_851102.1	222
111R	91957-93834	625	-	Unknown function	0.995	YP_009217774.1	602	98.88	YP_851103.1	625
112R	93831-94529	232	-	Unknown function	1	YP_009217775.1	232	0.9957	YP_851104.1	232
113R	94581-96905	774	-	Structural protein	0.9922	YP_009217776.1	774	0.9987	YP_851105.1	774
114R	96910-97620	236	-	Unknown function	0.9958	YP_009217777.1	236	0.9958	YP_851106.1	236
115R	97679-99550	623	-	Unknown function	99.685	YP_009217778.1	623	0.9952	YP_851107.1	623
116R	99550-101115	521	-	Structural protein	0.9846	YP_009217779.1	521	0.9731	YP_851108.1	521
117R	101115-102308	397	lysozyme/metalloendopeptidase	Virus-host interaction	0.9748	YP_009217780.1	397	0.9597	YP_851109.1	397
118R	102313-102825	170	-	Unknown function	0.9882	YP_009217781.1	170	0.9824	YP_851110.1	170
119R	102815-103909	364	-	Unknown function	0.9875	YP_009217782.1	320	0.9863	YP_851111.1	364
120R	103906-107388	1160	-	Unknown function	0.9707	YP_009217783.1	1155	0.9473	YP_851112.1	1177
121R	107522-107872	116	-	Unknown function	1	YP_009217784.1	116	1	YP_851113.1	117
122R	107875-108252	125	-	Unknown function	-	-	-	0.976	YP_851114.1	125
123R	108318-109298	326	-	Unknown function	1	YP_009217785.1	326	0.9908	YP_851115.1	326
124R	109291-111513	740	-	Unknown function	0.9747	YP_009217786.1	553	0.9485	YP_851116.1	929
125R	111602-112414	270	-	Unknown function	0.9839	YP_009217787.1	271	0.9677	YP_851117.1	271
126R	112443-113429	328	tansposase	Other funtion	-	-	-	-	--
127L	113608-114399	263	-	Unknown function	0.9841	YP_009217788.1	267	0.9544	YP_851118.1	266
128R	114547-116280	577	-	Unknown function	0.9879	YP_009217789.1	577	0.9844	YP_851119.1	577
129R	116420-117418	332	putative lysine/ornithine N-monooxygenase	Other funtion	0.994	YP_009217790.1	332	0.988	YP_851120.1	337
130R	117418-117975	185	-	Unknown function	1	YP_009217791.1	185	0.973	YP_851121.1	185
131R	117979-122058	1359	putative tail protein	Structural protein	0.9801	YP_009217792.1	1359	0.9698	YP_851122.1	1359
132R	122045-124567	840	putative tail protein	Structural protein	0.981	YP_009217793.1	840	0.981	YP_851123.1	840
133R	124552-124887	111	-	Unknown function	-	-	-	0.9459	YP_851124.1	111
134R	124880-126454	524	-	Unknown function	0.776	YP_009217794.1	425	0.8251	YP_851125.1	526
135R	126438-128408	656	-	Unknown function	0.9766	YP_009217795.1	427	0.98	YP_851126.1	652
136R	128421-129569	382	-	Unknown function	0.9921	YP_009217796.1	382	0.9843	YP_851127.1	382
137R	129556-130392	278	-	Unknown function	0.9944	YP_009217797.1	180	0.9928	YP_851128.1	281
138R	130386-130754	122	-	Unknown function	0.9836	YP_009217798.1	122	0.9754	YP_851129.1	122
139R	130756-131226	156	-	Unknown function	0.9872	YP_009217799.1	156	0.9484	YP_851130.1	156
140R	131257-132045	262	-	Unknown function	0.9892	YP_009217800.1	185	0.9885	YP_851131.1	262
141R	132035-133813	592	terminase	DNA replication and packing	1	YP_009217801.1	502	0.9932	YP_851132.1	592
142R	133930-134565	211	-	Unknown function	0.9953	YP_009217802.1	211	0.9953	YP_851133.1	211
143R	134547-143246	2899	-	Unknown function	0.9865	YP_009217803.1	2806	0.9869	YP_851134.1	2898
144L	143248-143388	46	-	Unknown function	-	-	-	0.9783	YP_851135.1	62
145L	143390-143653	87	-	Unknown function	1	YP_009217804.1	156	0.9467	YP_851136.1	75
146L	143653-144360	235	-	Unknown function	0.9957	YP_009217805.1	235	0.9915	YP_851137.1	236
147L	144344-144790	148	-	Unknown function	0.8986	YP_009217806.1	148	0.9797	YP_851138.1	148
148L	144840-145964	374	-	Unknown function	0.9866	YP_009217807.1	380	0.9866	YP_851139.1	380
149L	145954-146496	180	-	Unknown function	0.9655	YP_009217808.1	145	0.9722	YP_851140.1	181
150L	146548-146751	67	-	Unknown function	0.9254	YP_009217809.1	67	0.9403	YP_851141.1	67
151L	146736-147653	305	putative Fe-S oxidoreductase	Other funtion	0.9934	YP_009217810.1	305	0.9869	YP_851142.1	305
152L	147761-148258	165	-	Unknown function	0.9455	YP_009217812.1	165	0.9697	YP_851144.1	165
153L	148656-149456	266	putative seryl-tRNA synthetase	tRNA Ser	0.9662	YP_009217813.1	266	0.9624	YP_851145.1	266
154L	149461-149802	113	-	Unknown function	0.9735	YP_009217814.1	113	1	YP_851146.1	113
155L	149792-150292	166	-	Unknown function	1	YP_009217815.1	166	0.9699	YP_851147.1	166
156L	150289-151455	388	DNA primase	DNA replication and packing	0.9923	YP_009217816.1	388	0.9897	YP_851148.1	397
157L	151612-152121	169	-	Unknown function	-	-	--	-	-	-
158L	152127-152537	136	-	Unknown function	-	-	-	-	-	-
159L	152551-152913	120	-	Unknown function	-	-	-	-	-	-
160L	153354-153545	63	-	Unknown function	-	-		0.9683	YP_851151.1	63
161L	153532-153717	61	-	Unknown function	-	-	-	1	YP_851152.1	62
162L	154078-154206	42	-	Unknown function	1	YP_009217818.1	97	0.8846	YP_851153.1	86
163L	154386-154541	51	-	Unknown function	0.8936	YP_009217819.1	69	0.9608	YP_851154.1	51
164L	154688-154906	72	-	Unknown function	0.8889	YP_009217820.1	72	0.875	YP_851156.1	71
165L	154893-155102	69	-	Unknown function	0.5541	YP_009217826.1	69	0.5946	YP_851169.1	70
166L	155089-155319	76	-	Unknown function	-	-	-	0.8276	YP_851170.1	61
167L	155312-155521	69	-	Unknown function	0.5368	YP_009217821.1	99	0.5684	YP_851159.1	126
168L	155508-155636	42	-	Unknown function	-	-	-	1	YP_851157.1	62
169L	155876-156175	99	-	Unknown function	0.9394	YP_009217821.1	99	0.8687	YP_851159.1	126
170L	156468-156665	65	-	Unknown function	0.6176	YP_009217823.1	74	0.9552	YP_851163.1	67
171L	156652-156843	63	-	Unknown function	0.8235	YP_009217823.1	74	0.7534	YP_851164.1	106
172L	156840-157004	54	-	Unknown function	0.8	YP_009217823.1	74	0.9583	YP_851164.1	106
173L	156997-157158	53	-	Unknown function	0.3487	YP_009217826.1	69	-	-	-
174L	157145-157366	73	-	Unknown function	0.9833	YP_009217824.1	79	0.9483	YP_851165.1	77
175L	157353-157526	57	-	Unknown function	0.5588	YP_009217819.1	69	1	YP_851166.1	57
176L	157860-158054	64	-	Unknown function	0.7826	YP_009217826.1	69	0.8	YP_851169.1	70
177L	158041-158205	54	-	Unknown function	-	-	-	0.9444	YP_851170.1	61
178L	158192-158434	80	-	Unknown function	0.9625	YP_009217827.1	80	0.95	YP_851171.1	80
179L	158421-158837	138	-	Unknown function	0.7955	YP_009217828.1	131	-	-	-
180L	158986-159312	108	-	Unknown function	0.8796	YP_009217829.1	106	0.8333	YP_851172.1	108
181L	159465-159755	96	-	Unknown function	-	-	-	-	-	-
182L	159819-160100	93	-	Unknown function	0.9462	YP_009217830.1	93	0.9355	YP_851173.1	93
183L	160100-161248	382	putative helicase	DNA replication and packing	0.9974	YP_009217831.1	392	0.9974	YP_851174.1	382
184L	161220-161675	151	-	Unknown function	0.9801	YP_009217832.1	151	0.9868	YP_851175.1	151
185L	161659-162246	195	-	Unknown function	0.9897	YP_009217833.1	195	0.9897	YP_851176.1	203
186L	162709-163245	178	-	Unknown function	0.9888	YP_009217834.1	208	0.9551	YP_851177.1	208
187L	163286-163591	101	-	Unknown function	-	-	-	-	-	-
188L	163655-163921	88	-	Unknown function	-	-	-	-	-	-
189R	164133-164396	87	-	Unknown function	0.9836	YP_009217835.1	61	0.9885	YP_851178.1	87
190L	164393-164965	190	-	Unknown function	0.9895	YP_009217836.1	190	0.9947	YP_851179.1	199
191R	165276-166448	390	transposase	Other funtion	-	-	-	0.9923	YP_851149.1	390
192L	166480-167931	483	putative DNA/RNA repair helicase	DNA replication and packing	0.9938	YP_009217837.1	483	0.9876	YP_851180.1	483
193L	167928-169094	388	-	Unknown function	0.9633	YP_009217838.1	388	0.9746	YP_851181.1	408
194L	169198-169878	226	-	Unknown function	0.9864	YP_009217839.1	147	0.9867	YP_851182.1	228
195L	169875-170966	363	DNA polymerase III subunit gamma and tau	DNA replication and packing	0.9945	YP_009217840.1	363	0.989	YP_851183.1	367
196L	170959-171129	56	-	Unknown function	0.9821	YP_009217841.1	56	-	-	-
197L	171189-172286	365	-	Unknown function	0.9808	YP_009217842.1	365	0.9725	YP_851185.1	382
198L	172605-172868	87	-	Unknown function	0.931	YP_009217843.1	87	0.931	YP_851186.1	87
199L	172852-173607	251	uracil-DNA glycosylase	Other funtion	0.988	YP_009217844.1	251	0.988	YP_851187.1	251
200L	173610-174692	360		Unknown function	0.9721	YP_009217845.1	361	0.9805	YP_851188.1	378
201L	174963-175325	120	DUF1822 domain-containing protein	Unknown function	-	-	-	-	-	-
202L	175441-175815	124	-	Unknown function	0.9032	YP_009217846.1	124	0.8992	YP_851189.1	123
203L	175913-177010	365	-	Unknown function	0.9968	YP_009217847.1	324	0.9973	YP_851190.1	367
204L	176973-177527	184	-	Unknown function	0.9728	YP_009217848.1	184	0.9728	YP_851191.1	184
205L	177527-178474	315	DNA polymerase	DNA replication and packing	1	YP_009217849.1	320	0.9937	YP_851192.1	320
206L	178467-178622	51	-	Unknown function	-	-	-	0.9608	YP_851193.1	51
207L	178609-179901	430	3'-5' exonuclease	DNA replication and packing	0.9744	YP_009217850.1	427	0.9721	YP_851194.1	427
208L	179898-180542	214	dUTPase	Nucleotide metabolism	1	YP_009217851.1	214	0.9065	YP_851195.1	224
209L	180808-181479	223	PhoH-like phosphate starvation-inducible protein	Auxiliary metabolism	0.9955	YP_009217853.1	223	0.991	YP_851197.1	223
210L	181537-182370	277	-	Unknown function	0.9742	YP_009217854.1	271	0.9668	YP_851198.1	271
Note: a Direction of ORF transcription is indicated by left 'L' for anti-sense strand and right 'R' for sense strand of the DNA.

## Sheet: Supplemental table. S6
Average nucleotide homology (ANI) analysis
ANI	Microcystis_phage_Ma-LMM01	Microcystis_phage_MaMV-DC	Microcystis_phage_MaMV-DH01	Nostoc_phage_A1	Nostoc_phage_N1	Synechococcus_phage_S-CRM01
Microcystis_phage_Ma-LMM01
Microcystis_phage_MaMV-DC	97.277
Microcystis_phage_MaMV-DH01	96.4197	97.2991
Nostoc_phage_A1	58.33	NA	NA
Nostoc_phage_N1	NA	NA	NA	69.4131
Synechococcus_phage_S-CRM01	NA	NA	NA	NA	NA

## Sheet: Supplemental table. S7
ORFs mapped to the freshwater metagenome
ORFs	Predicted protein	New Zealand: Raoul Island	China: Qinghai Lake	China: Zhejiang	Austria: Lower Austria	USA: Lake Mendota, Madison WI	China: Taihu	Iceland: East Skaftarkatlar	USA: Cheney Reservoir, Kansas	Antarctica: Ace Lake	USA: Lake Lanier	Canada: Sakinaw Lake, British Columbia	USA: Lake Seminole	China: Namucuo Lake, Tibet
ORF1	rIIA-like protein			√		√	√		√	√		√		√
ORF2	ribonucleoside-diphosphate reductase beta subunit	√	√	√		√	√	√	√	√	√	√	√	√
ORF3	-					√	√		√
ORF4	-					√	√		√
ORF5	phycobilisome degradation protein NblA					√	√		√
ORF6	ribonucleoside-diphosphate reductase alpha subunit	√	√	√		√	√		√	√	√	√	√	√
ORF7	-					√	√		√
ORF8	RecA recombinase		√	√		√	√		√	√	√	√		√
ORF9	prophage antirepressor					√	√		√
ORF10	-					√	√		√
ORF11	-					√	√		√
ORF12	-					√	√		√					√
ORF13	-		√	√		√	√		√	√				√
ORF14	-					√	√		√
ORF15	-	√	√	√	√	√	√	√	√	√	√	√	√	√
ORF16	-					√			√
ORF17	-					√	√		√
ORF18	-					√	√		√
ORF19	-					√	√		√
ORF20	-		√			√	√		√	√	√			√
ORF21	putative thymidylate synthase					√	√							√
ORF22	-					√	√		√					√
ORF23									√
ORF24						√	√		√
ORF25	prophage antirepressor					√	√		√					√
ORF26	metallophosphoesterase	√	√	√	√	√	√		√				√	√
ORF27	-					√	√		√
ORF28	-					√	√		√
ORF29	-					√	√		√
ORF30	-					√	√		√					√
ORF31	-			√		√	√		√
ORF32	-					√	√		√
ORF33	-					√	√		√
ORF34	-					√	√		√
ORF35	-					√	√		√
ORF36	XRE-family like protein		√			√	√		√	√		√		√
ORF37	-					√	√		√
ORF39	-					√	√		√
ORF40	-					√	√		√
ORF41	-	√	√	√	√	√	√		√	√	√	√	√	√
ORF42	-	√	√	√	√	√	√	√	√	√	√	√	√	√
ORF43	serine/threonine protein kinase	√	√	√	√	√	√	√	√	√	√	√	√	√
ORF44	-		√	√		√	√		√		√	√	√	√
ORF45	-	√	√	√		√	√		√	√				√
ORF46	-		√			√	√		√					√
ORF47	-						√		√
ORF48	-			√		√	√		√				√	√
ORF49	-		√			√	√		√			√
ORF50	-					√	√		√
ORF51	-		√		√	√	√		√	√		√		√
ORF52	-			√		√	√		√
ORF54	-						√		√
ORF55	-					√			√
ORF56	transposase	√	√	√	√	√	√		√	√	√	√	√	√
ORF57	-					√	√		√
ORF58	-								√
ORF59	transposase	√	√	√		√	√	√	√	√	√	√		√
ORF60	-					√	√		√
ORF61	-					√			√
ORF62	-					√	√		√
ORF63	-			√		√	√		√
ORF64	-		√			√	√		√					√
ORF65	-					√	√		√
ORF66	-			√		√			√
ORF67	-					√	√		√
ORF68	-					√			√
ORF69	-					√	√		√
ORF70	-			√		√	√		√
ORF71	-					√	√		√
ORF72	-					√	√		√
ORF73	-					√	√		√
ORF74	-		√	√		√	√		√			√		√
ORF75	-	√	√	√	√	√	√	√	√	√	√	√	√	√
ORF76	-					√	√		√
ORF77	-			√		√	√		√
ORF78	-					√	√		√
ORF79	-					√			√
ORF80	-					√			√
ORF83			√	√		√	√		√			√		√
ORF84	-					√	√		√
ORF85	-					√	√		√
ORF86	conserved hypothetical protein					√	√		√					√
ORF87	-					√	√		√
ORF88	-					√	√		√
ORF89	-								√
ORF90	DNA ligase	√	√	√	√	√	√	√	√	√	√	√	√	√
ORF91	chitinase	√	√	√	√	√	√		√		√	√	√	√
ORF92	-		√			√	√		√					√
ORF93	-						√		√
ORF94	-		√	√		√	√	√	√	√	√			√
ORF95	-						√		√
ORF96	-						√		√
ORF97	-						√		√
ORF98	-					√	√		√
ORF99	-						√		√
ORF100	-						√		√
ORF101	-					√	√		√					√
ORF102	-		√	√		√	√		√					√
ORF103	-					√	√		√					√
ORF104	-					√	√		√
ORF105	-		√	√		√	√		√			√		√
ORF106	-					√			√
ORF107	-			√		√	√		√					√
ORF108	capsid protein		√	√		√	√		√					√
ORF109	-			√		√	√		√					√
ORF110	-					√	√		√
ORF111	-					√	√		√					√
ORF112	-			√		√			√
ORF113	-		√	√		√	√		√					√
ORF114	-		√			√	√		√		√			√
ORF115	-			√		√	√		√					√
ORF116	-			√		√	√		√
ORF117	lysozyme/metalloendopeptidase	√	√	√	√	√	√	√	√	√	√	√	√	√
ORF118	-					√	√		√
ORF119	-			√		√	√		√
ORF120	-			√		√	√		√
ORF121	-					√	√		√					√
ORF122	-					√	√		√
ORF123	-			√		√	√		√
ORF124	-					√	√		√
ORF125	-					√	√		√
ORF126	tansposase	√	√	√	√	√	√	√	√	√	√	√	√	√
ORF127	-					√	√		√					√
ORF128	-	√	√	√		√	√		√	√	√	√	√	√
ORF129	putative lysine/ornithine N-monooxygenase		√			√	√		√					√
ORF130	-					√	√		√
ORF131	putative tail protein		√	√		√	√		√					√
ORF132	putative tail protein					√	√		√
ORF133	-					√	√		√
ORF134	-		√	√		√	√		√					√
ORF135	-					√	√		√
ORF136	-			√		√	√		√
ORF137	-					√	√		√
ORF138	-					√	√		√
ORF139	-					√	√		√					√
ORF140	-					√	√		√
ORF141	terminase		√	√		√	√		√	√		√		√
ORF142	-					√	√		√
ORF143	-			√		√	√		√					√
ORF144	-								√
ORF145	-					√	√		√
ORF146	-					√	√		√
ORF147	-					√	√		√
ORF148	-					√	√		√	√
ORF149	-		√	√		√	√		√			√		√
ORF150	-					√	√		√
ORF151	putative Fe-S oxidoreductase	√	√	√		√	√		√	√		√		√
ORF152	-		√				√		√			√		√
ORF153	putative seryl-tRNA synthetase					√			√					√
ORF154	-					√	√		√
ORF155	-					√			√
ORF156	DNA primase			√		√	√		√					√
ORF157	-					√	√		√
ORF158	-					√	√		√
ORF159	-					√	√		√
ORF160	-			√		√	√		√
ORF161	-					√	√		√
ORF163	-								√
ORF164	-					√	√		√
ORF165	-					√	√		√
ORF166	-					√	√		√
ORF167	-						√		√
ORF168	-
ORF169	-					√	√		√
ORF170	-						√		√
ORF172	-					√	√		√
ORF173	-					√	√		√
ORF174	-					√	√		√
ORF175	-					√	√
ORF176	-					√	√		√
ORF177	-					√			√
ORF178	-						√		√
ORF179	-					√	√		√
ORF180	-		√	√		√	√		√	√		√		√
ORF181	-					√	√		√					√
ORF182	-					√	√		√
ORF183	putative helicase	√	√	√		√	√		√			√		√
ORF184	-			√		√	√		√
ORF185	-					√	√		√
ORF186	-					√	√		√	√		√		√
ORF187	-					√	√		√
ORF188	-					√	√		√
ORF189	-		√	√		√	√		√	√	√	√	√	√
ORF191	transposase	√	√	√	√	√	√	√	√	√	√	√	√	√
ORF192	putative DNA/RNA repair helicase					√	√		√	√				√
ORF193	-					√	√		√
ORF194	-					√	√		√
ORF195	DNA polymerase III subunit gamma and tau	√	√	√		√	√		√	√	√	√	√	√
ORF196	-					√	√		√
ORF197	-		√	√	√	√	√	√	√			√		√
ORF198	-					√	√		√
ORF199	uracil-DNA glycosylase					√	√		√
ORF200					√	√	√		√
ORF201	DUF1822 domain-containing protein					√	√		√
ORF202	-			√		√	√		√					√
ORF203	-					√	√		√
ORF204	-						√		√
ORF205	DNA polymerase			√		√	√		√			√		√
ORF206	-					√	√		√
ORF207	3'-5' exonuclease	√	√	√			√		√					√
ORF208	dUTPase					√	√		√
ORF209	PhoH-like phosphate starvation-inducible protein	√	√	√	√	√	√	√	√	√	√	√	√	√
ORF210	-					√	√		√
Note: √ represents an ORF mapped to the freshwater metagenome；Red text indicates ORFs mapped to multiple freshwater metagenomes
Yellow highlight represents ORFs with higher coverage in freshwater metagenomes

## Sheet: Supplemental table. S8
ORFs mapped to the marine metagenome
ORFs	Predicted protein	Patagonia	Papua New Guinea	Pacific Ocean surface	Gulf of Mexico	Baltic Sea
ORF1	rIIA-like protein	√		√	√
ORF2	ribonucleoside-diphosphate reductase beta subunit			√		√
ORF6	ribonucleoside-diphosphate reductase alpha subunit			√	√	√
ORF8	RecA recombinase	√	√	√	√	√
ORF13	-		√	√	√	√
ORF15	-	√		√	√	√
ORF18	-		√
ORF20	-			√	√	√
ORF26	metallophosphoesterase			√	√
ORF31	-	√	√	√
ORF41	-	√		√	√
ORF42	-	√		√	√	√
ORF43	serine/threonine protein kinase	√	√	√	√	√
ORF44	-	√		√	√	√
ORF45	-	√			√
ORF48	-	√	√	√	√	√
ORF49	-			√		√
ORF51	-	√	√		√	√
ORF56	transposase	√	√	√	√	√
ORF59	transposase				√	√
ORF64	-					√
ORF75	-	√		√	√	√
ORF77	-					√
ORF86	conserved hypothetical protein					√
ORF90	DNA ligase	√	√	√	√	√
ORF91	chitinase	√	√	√	√	√
ORF94	-	√	√	√	√	√
ORF102	-					√
ORF105	-					√
ORF107	-					√
ORF108	capsid protein					√
ORF109	-					√
ORF111	-			√
ORF113	-					√
ORF114	-					√
ORF115	-					√
ORF116	-				√
ORF117	lysozyme/metalloendopeptidase	√	√	√	√	√
ORF126	tansposase	√		√	√	√
ORF128	-	√	√	√	√	√
ORF129	putative lysine/ornithine N-monooxygenase					√
ORF131	putative tail protein					√
ORF134	-					√
ORF141	terminase					√
ORF148	-					√
ORF149	-	√	√	√
ORF151	putative Fe-S oxidoreductase	√		√	√	√
ORF156	DNA primase					√
ORF161	-	√
ORF180	-	√	√	√	√	√
ORF183	putative helicase		√	√	√	√
ORF189	-	√	√	√	√	√
ORF191	transposase			√	√	√
ORF192	putative DNA/RNA repair helicase			√
ORF195	DNA polymerase III subunit gamma and tau	√			√	√
ORF197	-				√	√
ORF200	-				√	√
ORF205	DNA polymerase					√
ORF207	3'-5' exonuclease	√		√	√	√
ORF208	dUTPase		√
ORF209	PhoH-like phosphate starvation-inducible protein	√	√	√	√	√
Note: √ represents an ORF mapped to the marine metagenome；Red text indicates ORFs mapped to multiple marine metagenomes
